# Supplementary material for: Design of a Bistable Artificial Venus Flytrap Actuated by Low Pressure with Larger Capture Range and Faster Responsiveness
Source: Biomimetics (Basel). 2023 Apr 26;8(2):181. doi: 10.3390/biomimetics8020181 (PMC10204398; doi:10.3390/biomimetics8020181)
Supplement: Supplementary file 1 [file biomimetics-08-00181-s001.zip]

Archive with 2 entries (2 files):
- biomimetics-2320272-Supplementary Information I.pdf
- biomimetics-2320272-Supplementary Information ó≥.mp4
